# Supplementary material for: Effect of Input C/N Ratio on Bacterial Community of Water Biofloc and Shrimp Gut in a Commercial Zero-Exchange System with Intensive Production of Penaeus vannamei
Source: Microorganisms. 2022 May 20;10(5):1060. doi: 10.3390/microorganisms10051060 (PMC9146922; doi:10.3390/microorganisms10051060)
Supplement: Supplementary file 1 [file microorganisms-10-01060-s001.zip]

Archive with 1 entries (1 files):
- microorganisms-1716296-supplementary.pdf
